# Supplementary material for: Tissue fluidity mediated by adherens junction dynamics promotes planar cell polarity-driven ommatidial rotation
Source: Nat Commun. 2021 Nov 30;12:6974. doi: 10.1038/s41467-021-27253-0 (PMC8632910; doi:10.1038/s41467-021-27253-0)
Supplement: Supplementary file 14 — Source Data [file 41467_2021_27253_MOESM14_ESM.xlsx]

## Sheet: Figure 1c
	Time [min]	Ommatidial rotation; mean	Ommatidial rotation; standard deviation		Time [min]	Ommatidial area [micron^2]; mean	Ommatidial area; standard deviation
	0	1.95807	20.954		0	17.5155	0.757629
	10	-1.00521	14.8741		10	16.6191	1.22178
	20	-2.39475	14.2486		20	16.4104	1.17116
	30	-3.2297	13.0209		30	16.2184	1.12283
	40	-2.08202	9.17846		40	15.2738	2.0051
	50	-1.76398	7.53444		50	15.2382	1.704
	60	0.433245	5.92703		60	14.5964	1.61295
	70	2.39432	6.34337		70	14.5706	1.18965
	80	4.35486	7.04526		80	14.5659	1.01407
	90	7.45863	8.1445		90	14.5934	0.898841
	100	7.8522	8.8304		100	14.3826	0.781492
	110	12.9324	14.3195		110	14.1226	0.818116
	120	13.4334	11.9336		120	13.8551	1.10952
	130	14.5937	9.65468		130	13.5989	1.30561
	140	15.3923	7.67644		140	12.9212	1.64515
	150	16.4844	6.57194		150	12.4501	1.6298
	160	18.1019	5.96867		160	11.8562	1.51784
	170	19.4764	6.07334		170	11.2856	1.33824
	180	21.6943	6.74174		180	10.9266	1.3334
	190	23.8454	7.87888		190	10.4904	1.33836
	200	26.2313	8.88922		200	10.137	1.39663
	210	28.3272	9.8451		210	9.78661	1.39605
	220	30.2908	10.4549		220	9.51546	1.47094
	230	32.085	10.1447		230	9.19473	1.52282
	240	33.6096	8.94594		240	8.83092	1.42203
	250	34.8341	8.52831		250	8.52101	1.32523
	260	36.7146	8.10695		260	8.23845	1.17081
	270	39.1091	8.00246		270	7.99622	1.07321
	280	40.7687	8.0248		280	7.78175	0.930236
	290	42.4574	8.72827		290	7.60264	0.8033
	300	43.363	9.13942		300	7.36817	0.681819
	310	45.6773	9.09612		310	7.28344	0.573977
	320	48.1931	8.74357		320	7.10833	0.55571
	330	49.3967	8.0739		330	7.0789	0.612693
	340	51.0044	7.87813		340	6.96753	0.634928
	350	52.2748	7.53575		350	6.87834	0.614804
	360	53.9045	7.83861		360	6.78342	0.584139
	370	54.5447	7.51351		370	6.70175	0.582859
	380	56.3711	7.39567		380	6.57825	0.497276
	390	59.409	4.00339		390	6.46937	0.47665
	400	59.2849	4.1728		400	6.48798	0.469763
	410	59.0283	5.01375		410	6.46154	0.414507
	420	59.1461	6.18466		420	6.41731	0.362591
	430	60.2514	5.06646		430	6.45539	0.438878
	440	60.895	5.23346		440	6.36394	0.427456
	450	62.3664	4.91339		450	6.27	0.424992
	460	63.9363	4.74004		460	6.19136	0.450918
	470	66.7942	4.78753		470	6.12352	0.547169
	480	65.9147	3.64377		480	6.46543	0.409362
	490	67.7932	5.381		490	6.60075	0.290327

## Sheet: Figure 1d
	Time [min]	Normalized ommatidial rotation; mean	Ommatidial rotation; standard deviation		Time [min]	Ommatidial area; mean	Ommatidial area; standard deviation
	0	0.0217563	0.232822		0	0.0269146	0.0420905
	10	-0.011169	0.165268		10	0.0767152	0.0678767
	20	-0.0266084	0.158318		20	0.088311	0.0650644
	30	-0.0358855	0.144677		30	0.0989758	0.0623796
	40	-0.0231336	0.101983		40	0.151456	0.111394
	50	-0.0195998	0.083716		50	0.153433	0.0946665
	60	0.00481384	0.0658558		60	0.189089	0.0896084
	70	0.0266035	0.0704819		70	0.190521	0.0660917
	80	0.0483874	0.0782806		80	0.190782	0.056337
	90	0.0828737	0.0904945		90	0.189258	0.0499356
	100	0.0872467	0.0981155		100	0.200968	0.0434162
	110	0.143694	0.159106		110	0.215409	0.0454509
	120	0.14926	0.132596		120	0.230274	0.06164
	130	0.162152	0.107274		130	0.244507	0.0725341
	140	0.171025	0.0852938		140	0.282155	0.0913974
	150	0.18316	0.0730215		150	0.308329	0.0905442
	160	0.201132	0.0663186		160	0.341325	0.0843242
	170	0.216404	0.0674816		170	0.373023	0.0743465
	180	0.241048	0.0749083		180	0.392969	0.074078
	190	0.264949	0.0875431		190	0.417202	0.0743533
	200	0.291458	0.0987691		200	0.436834	0.0775904
	210	0.314746	0.10939		210	0.456299	0.0775582
	220	0.336564	0.116165		220	0.471363	0.0817188
	230	0.3565	0.112718		230	0.489182	0.0846009
	240	0.37344	0.0993994		240	0.509393	0.0790016
	250	0.387045	0.094759		250	0.52661	0.0736236
	260	0.40794	0.0900772		260	0.542308	0.0650451
	270	0.434546	0.0889162		270	0.555765	0.0596228
	280	0.452985	0.0891644		280	0.567681	0.0516798
	290	0.471749	0.0969808		290	0.577631	0.0446278
	300	0.481811	0.101549		300	0.590657	0.0378788
	310	0.507526	0.101068		310	0.595364	0.0318876
	320	0.535479	0.0971507		320	0.605093	0.0308728
	330	0.548852	0.08971		330	0.606728	0.0340385
	340	0.566716	0.0875348		340	0.612915	0.0352738
	350	0.580831	0.0837306		350	0.61787	0.0341558
	360	0.598939	0.0870956		360	0.623143	0.0324522
	370	0.606053	0.0834834		370	0.627681	0.0323811
	380	0.626346	0.0821741		380	0.634541	0.0276264
	390	0.6601	0.0444821		390	0.64059	0.0264805
	400	0.658722	0.0463645		400	0.639556	0.026098
	410	0.65587	0.0557083		410	0.641025	0.0230282
	420	0.657179	0.0687185		420	0.643483	0.0201439
	430	0.66946	0.056294		430	0.641367	0.0243821
	440	0.676611	0.0581495		440	0.646448	0.0237476
	450	0.69296	0.0545933		450	0.651667	0.0236107
	460	0.710404	0.0526671		460	0.656035	0.025051
	470	0.742158	0.0531948		470	0.659804	0.0303983
	480	0.732386	0.0404864		480	0.640809	0.0227423
	490	0.753258	0.0597889		490	0.633292	0.0161293

## Sheet: Figure 1g
	Time [min]	Ommatidia rotation	Ommatidia rotation rate
	0	41.7348	-0.957095
	10	32.1639	-0.472247
	20	27.4414	0.141477
	30	28.8562	0.298015
	40	31.8363	-0.211648
	50	29.7198	-0.1965
	60	27.7548	0.378724
	70	31.5421	0.5408
	80	36.9501	0.835918
	90	45.3092	0.377688
	100	49.0861	0.572841
	110	54.8145	-0.0499537
	120	54.315	-0.384805
	130	50.467	-0.537983
	140	45.0871	-0.271533
	150	42.3718	0.536882
	160	47.7406	0.492419
	170	52.6648	0.588599
	180	58.5508	0.0173057
	190	58.7238	-0.0553094
	200	58.1708	-0.459627
	210	53.5745	0.420711
	220	57.7816	0.659552
	230	64.3771	0.0493576
	240	64.8707	-0.504847
	250	59.8222	-0.188009
	260	57.9421	0.513012
	270	63.0722	-0.192636
	280	61.1459	0.108628
	290	62.2322	0.159039
	300	63.8226	0.241525

## Sheet: Figure 1h
	Time lag [min]	Cross-correlation	Time lag [min]	Cross-correlation	Time lag [min]	Cross-correlation	Time lag [min]	Cross-correlation	Time lag [min]	Cross-correlation	Time lag [min]	Cross-correlation	Time lag [min]	Cross-correlation	Time lag [min]	Cross-correlation	Time lag [min]	Cross-correlation	Time lag [min]	Cross-correlation	Time lag [min]	Cross-correlation
	-28	0.0281	-29	0.01	-33	-0.0065	-33	-0.0048	-32	0.0093	-31	0.0379	-33	0.0167	-33	0.0117	-33	0.0162	-33	0.0133	-33	0.0128
	-27	0.0854	-28	-0.0321	-32	-0.0364	-32	0.0029	-31	0.03	-30	0.063	-32	0.0332	-32	0.0283	-32	0.0329	-32	0.0299	-32	0.0238
	-26	0.1418	-27	-0.091	-31	-0.0791	-31	0.0159	-30	0.0577	-29	0.0831	-31	0.0497	-31	0.0491	-31	0.0491	-31	0.049	-31	0.0352
	-25	0.1529	-26	-0.0968	-30	-0.1174	-30	0.0298	-29	0.0869	-28	0.1069	-30	0.0693	-30	0.0735	-30	0.0635	-30	0.0673	-30	0.0489
	-24	0.1482	-25	-0.0887	-29	-0.161	-29	0.0322	-28	0.1145	-27	0.135	-29	0.0876	-29	0.0999	-29	0.0788	-29	0.0887	-29	0.0665
	-23	0.1589	-24	-0.0806	-28	-0.2045	-28	0.0292	-27	0.1454	-26	0.1602	-28	0.1054	-28	0.1265	-28	0.0936	-28	0.1133	-28	0.0839
	-22	0.1784	-23	-0.0781	-27	-0.245	-27	0.0228	-26	0.1765	-25	0.1813	-27	0.1332	-27	0.1515	-27	0.1124	-27	0.1361	-27	0.1021
	-21	0.1849	-22	-0.0785	-26	-0.2602	-26	0.0214	-25	0.2098	-24	0.2056	-26	0.1657	-26	0.1788	-26	0.1294	-26	0.1603	-26	0.123
	-20	0.1744	-21	-0.0694	-25	-0.2658	-25	0.0175	-24	0.2407	-23	0.2357	-25	0.1983	-25	0.2051	-25	0.1455	-25	0.187	-25	0.1437
	-19	0.1649	-20	-0.0458	-24	-0.2638	-24	0.0182	-23	0.2693	-22	0.2723	-24	0.2287	-24	0.2314	-24	0.1617	-24	0.2186	-24	0.1624
	-18	0.1612	-19	-0.0131	-23	-0.2465	-23	0.0291	-22	0.292	-21	0.3092	-23	0.2592	-23	0.2558	-23	0.1816	-23	0.2511	-23	0.1821
	-17	0.1671	-18	0.0312	-22	-0.2148	-22	0.047	-21	0.3093	-20	0.3506	-22	0.2894	-22	0.2818	-22	0.2042	-22	0.2827	-22	0.2041
	-16	0.1769	-17	0.0719	-21	-0.1841	-21	0.0618	-20	0.3215	-19	0.3936	-21	0.3217	-21	0.3093	-21	0.2306	-21	0.3151	-21	0.23
	-15	0.1908	-16	0.0952	-20	-0.1554	-20	0.0783	-19	0.3369	-18	0.4327	-20	0.3588	-20	0.336	-20	0.2585	-20	0.3497	-20	0.2613
	-14	0.211	-15	0.1236	-19	-0.1329	-19	0.0941	-18	0.3636	-17	0.4659	-19	0.4004	-19	0.3674	-19	0.2843	-19	0.3834	-19	0.2949
	-13	0.2405	-14	0.1831	-18	-0.1085	-18	0.1098	-17	0.3968	-16	0.4953	-18	0.4392	-18	0.4032	-18	0.3094	-18	0.417	-18	0.3289
	-12	0.2617	-13	0.2591	-17	-0.0749	-17	0.1297	-16	0.433	-15	0.5291	-17	0.4754	-17	0.4404	-17	0.3377	-17	0.4539	-17	0.36
	-11	0.2715	-12	0.3109	-16	-0.0263	-16	0.1583	-15	0.4622	-14	0.5652	-16	0.5105	-16	0.4729	-16	0.3688	-16	0.4948	-16	0.3913
	-10	0.2825	-11	0.3632	-15	0.0318	-15	0.1865	-14	0.4952	-13	0.606	-15	0.548	-15	0.5074	-15	0.4039	-15	0.5334	-15	0.4232
	-9	0.3054	-10	0.4204	-14	0.0947	-14	0.2148	-13	0.5278	-12	0.6436	-14	0.5847	-14	0.5445	-14	0.4428	-14	0.5682	-14	0.4586
	-8	0.3384	-9	0.4754	-13	0.1591	-13	0.2531	-12	0.567	-11	0.677	-13	0.6208	-13	0.5803	-13	0.4817	-13	0.6008	-13	0.4974
	-7	0.3831	-8	0.5034	-12	0.2128	-12	0.2996	-11	0.6038	-10	0.7062	-12	0.6565	-12	0.6165	-12	0.5169	-12	0.6366	-12	0.5387
	-6	0.4357	-7	0.5375	-11	0.2644	-11	0.3486	-10	0.6398	-9	0.7384	-11	0.69	-11	0.6548	-11	0.5498	-11	0.673	-11	0.5801
	-5	0.4924	-6	0.5959	-10	0.309	-10	0.3941	-9	0.675	-8	0.7743	-10	0.7227	-10	0.6926	-10	0.5826	-10	0.709	-10	0.6194
	-4	0.5651	-5	0.6685	-9	0.3549	-9	0.4497	-8	0.7079	-7	0.8074	-9	0.7546	-9	0.7268	-9	0.6213	-9	0.7408	-9	0.6603
	-3	0.6455	-4	0.7243	-8	0.3985	-8	0.5048	-7	0.7368	-6	0.8357	-8	0.7866	-8	0.7589	-8	0.6646	-8	0.7716	-8	0.7014
	-2	0.7193	-3	0.7675	-7	0.4377	-7	0.5541	-6	0.7627	-5	0.8573	-7	0.8164	-7	0.7871	-7	0.7113	-7	0.802	-7	0.7422
	-1	0.7924	-2	0.8178	-6	0.4821	-6	0.5943	-5	0.7847	-4	0.8778	-6	0.8464	-6	0.8125	-6	0.7562	-6	0.8319	-6	0.7775
	0	0.8687	-1	0.8731	-5	0.5337	-5	0.6317	-4	0.8044	-3	0.896	-5	0.8753	-5	0.8395	-5	0.8012	-5	0.8622	-5	0.8113
	1	0.8545	0	0.9258	-4	0.5918	-4	0.6813	-3	0.8218	-2	0.9173	-4	0.8998	-4	0.8674	-4	0.842	-4	0.8927	-4	0.8494
	2	0.8303	1	0.8253	-3	0.6543	-3	0.7463	-2	0.8391	-1	0.9375	-3	0.9239	-3	0.895	-3	0.8828	-3	0.9219	-3	0.8895
	3	0.7823	2	0.7331	-2	0.7251	-2	0.8199	-1	0.853	0	0.9563	-2	0.9488	-2	0.9195	-2	0.9211	-2	0.9456	-2	0.9242
	4	0.7227	3	0.644	-1	0.7937	-1	0.8876	0	0.8617	1	0.9145	-1	0.9721	-1	0.9422	-1	0.9552	-1	0.9669	-1	0.9565
	5	0.6706	4	0.5628	0	0.853	0	0.9372	1	0.8154	2	0.8781	0	0.992	0	0.966	0	0.9824	0	0.9894	0	0.9863
	6	0.6285	5	0.4974	1	0.8201	1	0.904	2	0.7717	3	0.8434	1	0.9625	1	0.9485	1	0.9554	1	0.9689	1	0.9631
	7	0.58	6	0.4591	2	0.7781	2	0.8777	3	0.7271	4	0.8047	2	0.9328	2	0.9193	2	0.9262	2	0.9429	2	0.9345
	8	0.5212	7	0.4214	3	0.7335	3	0.854	4	0.6793	5	0.7614	3	0.9013	3	0.8829	3	0.8968	3	0.9133	3	0.9044
	9	0.4489	8	0.3819	4	0.6979	4	0.823	5	0.6327	6	0.7157	4	0.8676	4	0.8453	4	0.8659	4	0.8844	4	0.8753
	10	0.3718	9	0.3471	5	0.6667	5	0.7827	6	0.5827	7	0.6719	5	0.8337	5	0.809	5	0.8389	5	0.8586	5	0.8459
	11	0.3023	10	0.3287	6	0.6395	6	0.7402	7	0.536	8	0.6296	6	0.8017	6	0.7746	6	0.8073	6	0.8265	6	0.8196
	12	0.2476	11	0.3104	7	0.6113	7	0.6934	8	0.4836	9	0.5873	7	0.7691	7	0.742	7	0.7665	7	0.7931	7	0.7921
	13	0.2035	12	0.2644	8	0.5832	8	0.6345	9	0.4345	10	0.5462	8	0.7338	8	0.706	8	0.7274	8	0.758	8	0.7617
	14	0.1594	13	0.2079	9	0.5456	9	0.5652	10	0.386	11	0.5067	9	0.6979	9	0.6747	9	0.6928	9	0.7233	9	0.7283
	15	0.1013	14	0.1761	10	0.5079	10	0.5063	11	0.3389	12	0.4661	10	0.6614	10	0.6462	10	0.6588	10	0.6865	10	0.6936
	16	0.0354	15	0.1596	11	0.4675	11	0.4488	12	0.2885	13	0.4211	11	0.6249	11	0.618	11	0.6199	11	0.6473	11	0.6557
	17	-0.0207	16	0.1377	12	0.4271	12	0.3895	13	0.2402	14	0.3764	12	0.5894	12	0.5853	12	0.5791	12	0.6086	12	0.6164
	18	-0.0535	17	0.1183	13	0.3855	13	0.323	14	0.1889	15	0.3331	13	0.5545	13	0.5499	13	0.5394	13	0.5716	13	0.5821
	19	-0.0629	18	0.1223	14	0.3509	14	0.2567	15	0.1406	16	0.2935	14	0.5165	14	0.516	14	0.4987	14	0.5344	14	0.5475
	20	-0.05	19	0.1223	15	0.3243	15	0.1811	16	0.0907	17	0.2561	15	0.48	15	0.4733	15	0.4589	15	0.4956	15	0.5113
	21	-0.039	20	0.1045	16	0.3018	16	0.1137	17	0.0459	18	0.2189	16	0.4449	16	0.4274	16	0.4147	16	0.4577	16	0.4722
	22	-0.0426	21	0.0732	17	0.2813	17	0.0583	18	0.0064	19	0.1788	17	0.4104	17	0.3848	17	0.3679	17	0.4229	17	0.4321
	23	-0.0588	22	0.0547	18	0.261	18	0.0212	19	-0.0279	20	0.1429	18	0.3714	18	0.3508	18	0.3204	18	0.3849	18	0.3883
	24	-0.0739	23	0.0417	19	0.2497	19	-0.0153	20	-0.0641	21	0.1159	19	0.3311	19	0.3145	19	0.2801	19	0.3469	19	0.3449
	25	-0.0757	24	0.0323	20	0.2389	20	-0.0513	21	-0.0931	22	0.0914	20	0.2901	20	0.2761	20	0.2421	20	0.3109	20	0.3065
	26	-0.0545	25	0.016	21	0.2264	21	-0.0876	22	-0.1069	23	0.0687	21	0.2529	21	0.2382	21	0.2061	21	0.2757	21	0.2714
	27	-0.0226	26	0.0021	22	0.2003	22	-0.1139	23	-0.1138	24	0.0489	22	0.2173	22	0.2001	22	0.1761	22	0.2382	22	0.24
			27	-0.0104	23	0.1696	23	-0.1337	24	-0.1188	25	0.0318	23	0.1873	23	0.1652	23	0.154	23	0.2044	23	0.2045
			28	-0.0056	24	0.1365	24	-0.1478	25	-0.1173	26	0.014	24	0.1628	24	0.134	24	0.1343	24	0.1741	24	0.1707
					25	0.114	25	-0.1471	26	-0.1046	27	0.0036	25	0.1428	25	0.1079	25	0.1112	25	0.1462	25	0.1397
					26	0.0987	26	-0.1351	27	-0.0864	28	0.004	26	0.1197	26	0.0783	26	0.0888	26	0.1181	26	0.1095
					27	0.0846	27	-0.1193	28	-0.0716	29	0.0059	27	0.0959	27	0.0474	27	0.0692	27	0.094	27	0.0782
					28	0.0676	28	-0.1037	29	-0.0541	30	0.0029	28	0.0724	28	0.0205	28	0.0548	28	0.0748	28	0.0528
					29	0.056	29	-0.0882	30	-0.0346			29	0.0523	29	0.0007	29	0.0421	29	0.0578	29	0.0357
					30	0.0451	30	-0.0721	31	-0.0134			30	0.0338	30	-0.0088	30	0.0284	30	0.0372	30	0.0182
					31	0.0311	31	-0.0519					31	0.0186	31	-0.0088	31	0.0139	31	0.0171	31	0.004
					32	0.0124	32	-0.0208					32	0.0067	32	-0.0046	32	0.0048	32	0.0058	32	0.0004

## Sheet: Figure 2b
	Time [min]	Cell division; mean	Cell division; standard error of mean		Time [min]	Cell delamination; mean	Cell delamination; standard error of mean
	0	0.8	0.583095		0	0	0
	90	0.777778	0.323942		90	0	0
	180	0.25	0.130558		180	0.0833333	0.0833333
	270	0	0		270	0.230769	0.166173
	360	0	0		360	0.3	0.152753
	450	0	0		450	0	0
	540	0	0		540	0	0

## Sheet: Figure 2d
	Time [min]	Number of neighbor exchange; mean	Number of neighbor exchange; standard error of the mean
	0	6.9066	0.4831
	10	6.9327	0.4761
	20	7.3052	0.5364
	30	6.8688	0.5448
	40	6.6427	0.2433
	50	7.2644	0.7592
	60	7.0025	0.5623
	70	6.9721	0.4454
	80	6.9284	0.5171
	90	7.2116	0.5102
	100	7.0072	0.4145
	110	7.1872	0.3383
	120	7.3029	0.2938
	130	7.4872	0.3716
	140	7.4763	0.4455
	150	7.4511	0.4854
	160	7.2653	0.5014
	170	6.934	0.4101
	180	6.5475	0.3832
	190	6.2829	0.387
	200	6.1076	0.4269
	210	5.9692	0.4189
	220	5.7134	0.4437
	230	5.5628	0.4709
	240	5.8548	0.4987
	250	6.177	0.553
	260	5.8667	0.5948
	270	5.4864	0.6714
	280	5.5318	0.6741
	290	5.4862	0.5986
	300	5.5342	0.4809
	310	5.2455	0.4415
	320	5.0655	0.4531
	330	5.2666	0.5209
	340	4.9266	0.6514
	350	4.8664	0.749
	360	4.937	0.8977
	370	5.1071	1.0289
	380	4.0989	1.3202
	390	4.0091	1.1944
	400	4.0004	1.1384
	410	4.1008	1.0656

## Sheet: Figure 3b
	Control				Nmo mut				Nmo Gof
	Time [min]	Ommatidial rotation; mean	Ommatidial rotation; standard deviation		Time [min]	Ommatidial rotation; mean	Ommatidial rotation; standard deviation		Time [min]	Ommatidial rotation; mean	Ommatidial rotation; standard deviation
	0	1.95807	20.954		0	-1.0074	3.6964		0	4.5658	9.0772
	10	-1.00521	14.8741		10	-4.8184	7.1929		10	12.2439	17.8742
	20	-2.39475	14.2486		20	-8.8766	10.4416		20	11.3092	16.5351
	30	-3.2297	13.0209		30	-6.311	11.5927		30	17.5594	20.2268
	40	-2.08202	9.17846		40	-8.6667	10.9927		40	17.2734	16.3429
	50	-1.76398	7.53444		50	-5.9791	12.0101		50	15.6199	15.3613
	60	0.433245	5.92703		60	-5.5639	12.2694		60	15.0971	14.3066
	70	2.39432	6.34337		70	-3.5385	13.3112		70	14.9623	14.5111
	80	4.35486	7.04526		80	-2.2587	12.4519		80	15.4641	14.5794
	90	7.45863	8.1445		90	-2.1982	11.3156		90	17.4562	14.0569
	100	7.8522	8.8304		100	-1.1655	11.0839		100	20.6424	14.3184
	110	12.9324	14.3195		110	-0.5546	10.3602		110	23.2256	13.6084
	120	13.4334	11.9336		120	0.3798	9.8033		120	24.754	13.7738
	130	14.5937	9.65468		130	1.1167	9.4525		130	27.3547	13.9313
	140	15.3923	7.67644		140	1.6665	9.6641		140	29.0774	14.4268
	150	16.4844	6.57194		150	3.3484	11.2686		150	29.2578	13.8188
	160	18.1019	5.96867		160	4.0805	11.8361		160	31.5409	14.1677
	170	19.4764	6.07334		170	4.8564	12.6797		170	32.728	15.3848
	180	21.6943	6.74174		180	4.4094	14.0406		180	34.364	16.1562
	190	23.8454	7.87888		190	4.3438	14.5327		190	35.7043	16.1995
	200	26.2313	8.88922		200	4.2391	14.6686		200	37.1814	16.2571
	210	28.3272	9.8451		210	3.6777	15.0747		210	38.1633	16.9313
	220	30.2908	10.4549		220	3.055	15.6326		220	39.53	17.3627
	230	32.085	10.1447		230	2.5346	15.6898		230	41.1609	17.4378
	240	33.6096	8.94594		240	2.125	15.7137		240	42.2285	17.2091
	250	34.8341	8.52831		250	1.6835	16.5654		250	43.3243	16.6417
	260	36.7146	8.10695		260	2.6925	17.9845		260	44.3839	16.7334
	270	39.1091	8.00246		270	3.3792	18.5146		270	46.8253	16.3206
	280	40.7687	8.0248		280	3.5224	18.7885		280	48.0119	16.3026
	290	42.4574	8.72827		290	3.6849	19.0459		290	49.2495	16.7641
	300	43.363	9.13942		300	8.5062	13.7136		300	52.2871	17.6416
	310	45.6773	9.09612		310	8.8312	13.359		310	54.9058	18.68
	320	48.1931	8.74357		320	8.6245	12.674		320	56.8893	18.6764
	330	49.3967	8.0739		330	7.5326	13.4622		330	58.7548	18.6206
	340	51.0044	7.87813		340	6.0463	12.9752		340	62.5366	16.9756
	350	52.2748	7.53575		350	3.1649	12.7358		350	64.0922	17.6827
	360	53.9045	7.83861		360	1.1623	14.3731		360	61.6633	18.9611
	370	54.5447	7.51351		370	-0.4134	17.1176		370	61.9998	21.8535
	380	56.3711	7.39567		380	-1.3272	16.5422		380	70.3766	21.7268
	390	59.409	4.00339		390	1.3272	17.3303		390	72.4333	21.4741
	400	59.2849	4.1728		400	0.247	19.5615		400	74.6398	21.6462
	410	59.0283	5.01375		410	-0.5451	18.898		410	76.9753	21.5864
	420	59.1461	6.18466		420	-1.6855	18.2691		420	78.5027	16.6015
	430	60.2514	5.06646						430	79.8916	18.8777
	440	60.895	5.23346
	450	62.3664	4.91339
	460	63.9363	4.74004
	470	66.7942	4.78753
	480	65.9147	3.64377
	490	67.7932	5.381

## Sheet: Figure 3c
	Control				Nmo mut				Nmo Gof
	Time [min]	Ommatidial area [micron^2]; mean	Ommatidial area; standard deviation		Time [min]	Ommatidial area [micron^2]; mean	Ommatidial area; standard deviation		Time [min]	Ommatidial area [micron^2]; mean	Ommatidial area; standard deviation
	0	17.5155	0.757629		0	13.7101	2.0716		0	15.4375	3.1343
	10	16.6191	1.22178		10	13.9021	1.962		10	15.0024	2.0453
	20	16.4104	1.17116		20	13.2014	1.6473		20	14.9148	1.5112
	30	16.2184	1.12283		30	12.5434	1.5917		30	13.9669	2.2064
	40	15.2738	2.0051		40	12.564	1.5811		40	14.4692	2.2351
	50	15.2382	1.704		50	11.7354	1.4113		50	13.949	2.4091
	60	14.5964	1.61295		60	11.4879	1.1271		60	13.6909	2.3223
	70	14.5706	1.18965		70	11.1233	1.1587		70	13.6794	2.3715
	80	14.5659	1.01407		80	11.0379	0.9917		80	13.6258	2.4256
	90	14.5934	0.898841		90	10.8234	0.9169		90	13.7387	2.3959
	100	14.3826	0.781492		100	10.5738	0.9572		100	13.8659	2.4676
	110	14.1226	0.818116		110	10.4422	0.9081		110	13.802	2.278
	120	13.8551	1.10952		120	10.2025	0.8589		120	13.2364	2.1286
	130	13.5989	1.30561		130	9.9613	0.8719		130	12.7424	2.0301
	140	12.9212	1.64515		140	9.727	0.9261		140	12.5644	1.8774
	150	12.4501	1.6298		150	9.3708	0.9905		150	12.3655	1.7846
	160	11.8562	1.51784		160	9.1649	0.9133		160	12.1639	1.6147
	170	11.2856	1.33824		170	8.9599	0.8467		170	12.0129	1.5611
	180	10.9266	1.3334		180	8.6988	0.7249		180	11.8759	1.6222
	190	10.4904	1.33836		190	8.4532	0.6367		190	11.7662	1.7177
	200	10.137	1.39663		200	8.1756	0.573		200	11.6615	1.8276
	210	9.78661	1.39605		210	7.9122	0.556		210	11.558	1.9324
	220	9.51546	1.47094		220	7.6917	0.5387		220	11.3604	1.9863
	230	9.19473	1.52282		230	7.5101	0.5443		230	11.1335	2.0466
	240	8.83092	1.42203		240	7.3247	0.5246		240	10.7892	2.0548
	250	8.52101	1.32523		250	7.2361	0.5238		250	10.3935	2.0327
	260	8.23845	1.17081		260	7.1658	0.5859		260	10.1633	1.9113
	270	7.99622	1.07321		270	7.0312	0.5467		270	9.9641	1.8587
	280	7.78175	0.930236		280	6.9275	0.5864		280	9.7085	1.7647
	290	7.60264	0.8033		290	6.8339	0.5943		290	9.5202	1.6913
	300	7.36817	0.681819		300	6.7326	0.619		300	9.2055	1.5516
	310	7.28344	0.573977		310	6.6864	0.653		310	9.1029	1.5798
	320	7.10833	0.55571		320	6.5848	0.6989		320	8.8982	1.6407
	330	7.0789	0.612693		330	6.5023	0.7425		330	8.7012	1.6056
	340	6.96753	0.634928		340	6.3819	0.7435		340	8.4755	1.6388
	350	6.87834	0.614804		350	6.1186	0.608		350	8.1223	1.4856
	360	6.78342	0.584139		360	6.2021	0.2911		360	7.4086	1.036
	370	6.70175	0.582859		370	6.0905	0.2816		370	7.432	1.07
	380	6.57825	0.497276		380	5.966	0.3512		380	7.2155	1.1935
	390	6.46937	0.47665		390	5.7369	0.3383		390	7.2339	1.2547
	400	6.48798	0.469763		400	5.5407	0.3661		400	7.1566	1.2692
	410	6.46154	0.414507		410	5.4643	0.3457		410	7.0698	1.3899
	420	6.41731	0.362591		420	5.3658	0.2892		420	7.5307	1.2774
	430	6.45539	0.438878						430	7.9184	0.9633
	440	6.36394	0.427456
	450	6.27	0.424992
	460	6.19136	0.450918
	470	6.12352	0.547169
	480	6.46543	0.409362
	490	6.60075	0.290327

## Sheet: Figure 3d
	Control					Nmo mut					Nmo GOF
	Time [min]	Normalized ommatidia area	Time [min]	Constriction rate		Time [min]	Normalized ommatidia area	Time [min]	Constriction rate		Time [min]	Normalized ommatidia area	Time [min]	Constriction rate
	0	1	0	-8.8194		0	1	0	-2.6574		0	0.8429	0	-6.4824
	10	0.9238	10	-3.7784		10	0.9712	10	-2.5601		10	0.7776	10	-1.9544
	20	0.8911	20	3.4216		20	0.9435	20	-0.5566		20	0.7579	20	1.3725
	30	0.9207	30	0.6073		30	0.9375	30	-5.5418		30	0.7717	30	8.5288
	40	0.926	40	-1.3767		40	0.8776	40	-5.8779		40	0.8577	40	6.0057
	50	0.9141	50	-4.0211		50	0.814	50	0.5424		50	0.9183	50	4.0655
	60	0.8793	60	1.7711		60	0.8198	60	2.8286		60	0.9593	60	0.3772
	70	0.8946	70	-1.9476		70	0.8504	70	0.0999		70	0.9631	70	-0.0624
	80	0.8778	80	-5.233		80	0.8515	80	-4.7425		80	0.9625	80	-4.7834
	90	0.8326	90	-6.9444		90	0.8002	90	-5.8441		90	0.9142	90	1.8704
	100	0.7726	100	0.8875		100	0.737	100	-3.5553		100	0.9331	100	0.2739
	110	0.7802	110	1.8996		110	0.6985	110	-0.3179		110	0.9358	110	6.3616
	120	0.7967	120	7.5932		120	0.695	120	-3.8213		120	1	120	-4.4598
	130	0.8623	130	0.6124		130	0.6537	130	-2.224		130	0.955	130	-6.6456
	140	0.8676	140	-1.2392		140	0.6296	140	-0.3672		140	0.888	140	-8.0406
	150	0.8569	150	-6.6746		150	0.6257	150	-1.945		150	0.8069	150	-0.8387
	160	0.7992	160	-0.1739		160	0.6046	160	-3.6305		160	0.7985	160	-1.1135
	170	0.7977	170	-2.7326		170	0.5653	170	-2.9869		170	0.7872	170	4.3371
	180	0.7741	180	-4.4207		180	0.533	180	-2.3589		180	0.831	180	4.3973
	190	0.7359	190	-5.7325		190	0.5075	190	-3.4735		190	0.8753	190	0.3439
	200	0.6863	200	-5.2174		200	0.4699	200	-1.2521		200	0.8788	200	-3.8433
	210	0.6413	210	-0.5216		210	0.4563	210	0.0584		210	0.84	210	3.8426
	220	0.6367	220	-2.0436		220	0.457				220	0.8788	220	1.886
	230	0.6191	230	-1.3702							230	0.8978	230	0.6926
	240	0.6072	240	-3.6967							240	0.9048	240	-6.5974
	250	0.5753	250	2.7067							250	0.8382	250	-4.139
	260	0.5987	260	-2.9831							260	0.7965	260	-1.6929
	270	0.5729	270	-2.7534							270	0.7794	270	-0.8086
	280	0.5491	280	-2.839							280	0.7713	280	-7.175
	290	0.5246	290	-2.3369							290	0.6989	290	-8.3753
	300	0.5044	300	-6.3502							300	0.6144	300	-1.8353
	310	0.4495	310	-1.5986							310	0.5959	310	-0.4634
	320	0.4357	320	1.4896							320	0.5913	320	-2.7171
	330	0.4486									330	0.5639	330	-4.3637
											340	0.5199

## Sheet: Figure 3e
	Control	Nmo mut	Nmo GOF
	39.9049	43.0719	45.5725
	46.0523	31.4048	44.5435
	57.7583	34.8124	44.649
	37.4197	32.5065	29.0213
	42.126	30.8025	37.745
	37.0208	27.8575	30.1363
	35.1908	28.0106	46.297
	24.6205	22.6704	32.7438
	34.9426	38.017	28.8009
	28.3164	17.6453	47.6459
	26.432	32.7575	40.4922
	33.1558	27.046	31.4257
	20.4054	21.2942	44.3786
	20.1321	28.0415	33.751
		24.1811
		26.1793
		22.546

[truncated: 39 more sheets: Figure 3f, Figure 3h, Figure 3j, Figure 4b, Figure 4c, Figure 4d, Figure 4e, Figure 4g, Figure 4h, Figure 4i, Figure 5c, Figure 5g, Figure 5h, Figure 5i, Figure 5k, Figure 6g, Extended data Figure 4d, Extended data Figure 5b, Extended data Figure 5c, Extended data Figure 5d …]
